# Supplementary material for: The L-Rhamnose Biosynthetic Pathway in Trichomonas vaginalis: Identification and Characterization of UDP-D-Glucose 4,6-dehydratase
Source: Int J Mol Sci. 2022 Nov 23;23(23):14587. doi: 10.3390/ijms232314587 (PMC9741107; doi:10.3390/ijms232314587)
Supplement: Supplementary file 1 [file ijms-23-14587-s001.zip]

Archive with 1 entries (1 files):
- ijms-2043317-supplementary.pdf
